# Supplementary material for: Ginsenoside Rh2 Enhances CD8+ T Cell-Mediated Anticancer Immunity in Hepatocellular Carcinoma
Source: Nutrients. 2026 Jul 8;18(14):2224. doi: 10.3390/nu18142224 (PMC13415868; doi:10.3390/nu18142224)
Supplement: Supplementary file 1 [file nutrients-18-02224-s001.zip]

Archive with 1 entries (1 files):
- nutrients-4372016-supplementary.pdf
